# Supplementary material for: Unveiling the multitarget mechanism of Liuwei Dihuang decoction in autism spectrum disorder via network pharmacology and molecular docking
Source: Sci Rep. 2025 Nov 25;15:44559. doi: 10.1038/s41598-025-28204-1 (PMC12738649; doi:10.1038/s41598-025-28204-1)
Supplement: Supplementary file 2 — Supplementary Material 2 [file 41598_2025_28204_MOESM2_ESM.xlsx]

## Sheet: GSE28475.top.table
Gene.symbol	P.Value	logFC
2024-03-01	0.382451	0.485336
2024-03-02	0.198473	0.581533
2024-03-02	0.276573	0.606371
2024-03-02	0.871309	0.0816257
2024-03-02	0.90042	0.0437294
2024-03-03	0.0248747	0.607398
2024-03-03	0.0627383	0.859244
2024-03-03	0.0723623	0.929501
2024-03-04	0.0486098	1.19595
2024-03-05	0.224728	0.657711
2024-03-06	0.0971427	0.968402
2024-03-07	0.0955678	0.888748
2024-03-08	0.217496	0.197847
2024-03-08	0.230749	0.59082
2024-03-09	0.337527	0.569482
2024-03-10	0.193711	0.603626
2024-09-15	0.0561752	1.24073
2024-12-01	0.0529211	0.75248
A1BG	0.380297	0.257485
A1CF	0.0728954	0.665427
A1CF	0.156426	0.34285
A1CF	0.174996	0.506541
A2M	0.0304276	1.24311
A2ML1	0.405361	0.349352
A3GALT2	0.0900495	0.70161
A4GALT	0.35848	0.226268
A4GNT	0.0689992	0.307364
AAAS	0.748897	0.148736
AACS	0.209883	0.664213
AADAC	0.285701	0.370137
AADACL2	0.168693	0.498017
AADACL4	0.0124419	0.522889
AADAT	0.341647	0.457592
AADAT	0.42576	0.321565
AADAT	0.894559	0.0628187
AAED1	0.052892	0.560983
AAK1	0.0754628	0.740614
AAMDC	0.018985	0.658574
AAMP	0.407983	0.296148
AANAT	0.0550971	0.429587
AAR2	0.45166	0.510083
AARD	0.0327764	0.330623
AARS	0.235069	0.749349
AARS2	0.0673923	0.829785
AASDH	0.215534	0.779072
AASDHPPT	0.0354831	1.18264
AASS	0.011633	0.38839
AATF	0.392925	0.525714
AATK	0.30485	-0.483169
ABAT	0.0834777	0.754465
ABAT	0.125278	0.342521
ABAT	0.131946	0.824188
ABCA1	0.017513	1.41063
ABCA10	0.18337	0.543158
ABCA11P	0.859677	0.0619831
ABCA12	0.0147225	0.731058
ABCA12	0.0269657	0.766291
ABCA13	0.168952	0.405467
ABCA2	0.552122	0.288474
ABCA2	0.64774	0.211923
ABCA3	0.575711	0.299509
ABCA4	0.0165789	1.07873
ABCA5	0.19399	0.607695
ABCA5	0.369393	0.432108
ABCA5	0.502852	0.276838
ABCA6	0.413264	0.483837
ABCA7	0.064081	0.385608
ABCA7	0.0863976	0.770666
ABCA8	0.268688	0.545975
ABCA9	0.182149	0.498318
ABCA9	0.537742	0.200362
ABCB1	0.273609	0.626066
ABCB10	0.179747	0.752996
ABCB11	0.148694	0.428219
ABCB4	0.161126	0.542161
ABCB5	0.0582469	0.473949
ABCB6	0.135679	0.792352
ABCB7	0.145356	0.737032
ABCB8	0.633371	0.223179
ABCB9	0.213426	0.351743
ABCB9	0.218085	0.775315
ABCB9	0.343487	0.506166
ABCC10	0.314707	0.505225
ABCC11	0.0743291	0.677678
ABCC11	0.0839522	0.713905
ABCC11	0.135985	0.630265
ABCC2	0.0127589	0.688788
ABCC4	0.122239	0.67255
ABCC5	0.0757746	1.02538
ABCC5	0.104467	1.00801
ABCC5	0.559207	0.267128
ABCC6	0.0037818	0.307877
ABCC6	0.0100021	0.296641
ABCC6	0.0864733	0.465805
ABCC6	0.118535	0.695138
ABCC6	0.39733	0.152567
ABCC8	0.120373	1.00588
ABCC9	0.250181	0.618379
ABCD1	0.247037	0.504572
ABCD2	0.794697	0.11489
ABCD4	0.197162	0.374929
ABCD4	0.7525	-0.149126
ABCE1	0.171169	0.770795
ABCE1	0.184941	0.474032
ABCF1	0.0760988	1.11273
ABCF1	0.11706	0.803042
ABCF2	0.0455159	0.726098
ABCF2	0.159416	0.754716
ABCF2	0.20036	0.688682
ABCF3	0.430456	0.444735
ABCG1	0.0238277	1.1077
ABCG1	0.0709751	0.459035
ABCG1	0.0880376	0.500897
ABCG1	0.112231	0.739924
ABCG1	0.163093	0.416244
ABCG2	0.477673	0.375244
ABCG4	0.164593	0.879046
ABCG5	0.194947	0.362995
ABCG8	0.073464	0.6434
ABHD10	0.207295	0.737722
ABHD11	0.119955	0.682033
ABHD12	0.360176	0.488015
ABHD12	0.59313	0.247681
ABHD12	0.843223	0.114049
ABHD12B	0.0298434	0.731037
ABHD12B	0.136112	0.867467
ABHD13	0.513624	0.300726
ABHD14A	0.361696	0.430878
ABHD14B	0.49025	0.385055
ABHD15	0.266567	0.507971
ABHD16A	0.788366	0.166979
ABHD16B	0.0684341	0.593583
ABHD17A	0.283059	-0.199903
ABHD17B	0.169576	0.239028
ABHD17B	0.361202	0.454205
ABHD17B	0.540689	0.250895
ABHD2	0.137931	0.294967
ABHD2	0.485396	0.244925
ABHD2	0.54201	0.186839
ABHD3	0.0584332	1.06805
ABHD4	0.362341	0.430202
ABHD5	0.203537	0.694712
ABHD6	0.0807321	1.05857
ABHD8	0.374906	0.524413
ABI1	0.141444	0.558971
ABI1	0.970099	0.0203999
ABI2	0.123192	0.802912
ABI2	0.580359	-0.303127
ABI2	0.921012	0.0514817
ABI3	0.153836	0.560569
ABI3BP	0.0586791	0.707067
ABL1	0.0067341	1.29396
ABL1	0.121676	0.971354
ABL1	0.140461	0.353046
ABL2	0.125934	0.803439
ABL2	0.446434	0.369689
ABL2	0.64629	-0.222758
ABLIM1	0.123548	0.941831
ABLIM1	0.146973	0.502637
ABLIM1	0.161625	0.824085
ABLIM1	0.319082	0.474074
ABLIM2	0.429535	0.495151
ABLIM3	0.0691032	0.915604
ABO	0.962886	0.0222322
ABR	0.0508293	1.18633
ABR	0.124577	-0.679624
ABR	0.961293	0.0210756
ABRA	0.0334075	0.334841
ABT1	0.0374624	0.503646
ABTB1	0.471017	0.25166
ABTB2	0.408715	0.420134
ACAA1	0.394197	0.441513
ACAA2	0.076756	1.03065
ACACA	0.0557721	1.26023
ACACA	0.383824	0.395736
ACACB	0.374431	0.481152
ACAD10	0.252924	0.442339
ACAD11	0.156537	0.814775
ACAD8	0.0972212	0.764378
ACAD9	0.252284	0.631816
ACADL	0.404299	0.350956
ACADM	0.0494717	1.00328
ACADS	0.218333	0.589837
ACADSB	0.266527	0.361286
ACADVL	0.142559	0.776995
ACADVL	0.142705	0.879892
ACADVL	0.808918	-0.114606
ACAN	0.0435673	0.967198
ACAN	0.128711	0.300587
ACAP1	0.39742	0.31957
ACAP2	0.288546	0.393822
ACAP3	0.973172	-0.0159104
ACAT1	0.0584038	1.09581
ACAT2	0.782377	0.0568913
ACBD3	0.071599	1.03464
ACBD4	0.451091	0.185048
ACBD5	0.516485	0.277421
ACBD5	0.558834	0.237878
ACBD5	0.930549	0.0271065
ACBD6	0.459368	0.395945
ACBD7	0.176818	0.757191
ACBD7	0.708241	-0.1806
ACCS	0.465971	0.328525
ACCSL	0.0477196	0.880594
ACD	0.380445	0.4285
ACE	0.295834	0.185719
ACE	0.357144	0.448969
ACE2	0.499843	0.2133
ACER1	0.158578	0.175087
ACER2	0.126925	0.727367
ACER3	0.410842	0.399693
ACHE	0.48488	0.378147
ACHE	0.584601	-0.191266
ACIN1	0.108175	0.76272
ACKR1	0.0787199	0.873506
ACKR2	0.127559	0.844573
ACKR3	0.0305615	1.24153
ACKR4	0.0204581	0.726236
ACKR4	0.085931	0.382491
ACKR4	0.197617	0.482584
ACLY	0.48408	0.470987
ACMSD	0.0290593	0.790574
ACO1	0.0705851	1.06269
ACO2	0.490701	0.356849
ACOT1	0.0002295	1.1756
ACOT1	0.095691	0.594792
ACOT11	0.127591	0.800726
ACOT11	0.826125	0.0948488
ACOT12	0.174663	0.553489
ACOT13	0.114333	0.954385
ACOT2	0.0950466	0.305714
ACOT4	0.195452	0.593105
ACOT6	0.175222	0.480944
ACOT7	0.0172318	0.612157
ACOT7	0.0340474	0.535461
ACOT7	0.0637961	0.542
ACOT7	0.303342	0.27537
ACOT7	0.317584	0.49705
ACOT7	0.317818	0.553304
ACOT9	0.016174	0.485152
ACOT9	0.102687	0.770062
ACOX1	0.416172	0.290057
ACOX1	0.449741	0.248668
ACOX2	0.0686559	0.945866
ACOX3	0.0127413	0.580943
ACP1	0.0678504	0.949339
ACP1	0.474026	0.415327
ACP2	0.319756	0.459369
ACP5	0.0260396	0.484373
ACP6	0.312867	0.413022
ACP7	0.0574487	0.591968
ACPP	0.0596507	0.760433
ACPT	0.197645	0.207934
ACPT	0.34332	-0.340374
ACR	0.186214	-0.545643
ACRBP	0.132322	0.661798
ACRC	0.321271	0.457813
ACRV1	0.282855	0.554096
ACSBG1	0.0582756	1.0704
ACSBG2	0.107842	0.610336
ACSF2	0.0334144	0.722942
ACSF3	0.750061	0.120725
ACSL1	0.0128629	0.79916
ACSL3	0.0362813	1.24407
ACSL3	0.437181	0.459053
ACSL3	0.588013	0.314288
ACSL4	0.0413132	0.497598
ACSL4	0.322221	0.555494
ACSL4	0.927877	-0.0345129
ACSL5	0.0166244	0.572474
ACSL5	0.0324844	0.798527
ACSL5	0.0541711	1.12342
ACSL5	0.0652784	0.851884
ACSL5	0.156393	0.499107
ACSL6	0.163942	0.421772
ACSL6	0.535522	0.365134
ACSL6	0.829017	-0.0981051
ACSM1	0.1017	0.405716
ACSM2B	0.065844	0.761074
ACSM2B	0.0766939	0.762894
ACSM3	0.0255883	0.494208
ACSM3	0.399201	0.32973
ACSM3	0.504622	0.111557
ACSM5	0.060344	0.641407
ACSM6	0.1411	0.192798
ACSS1	0.0539173	1.21756
ACSS2	0.103017	0.299342
ACSS2	0.159864	0.671549
ACSS2	0.266022	0.227477
ACSS3	0.0159686	0.286655
ACTA1	0.067722	0.904536
ACTA2	0.0237352	1.55191
ACTB	0.0320301	1.1974
ACTB	0.137021	0.841849
ACTBL2	0.183632	0.306171
ACTC1	0.123656	0.606242
ACTG1	0.285271	0.676285
ACTG2	0.0079797	1.55444
ACTL10	0.117831	0.628456
ACTL6A	0.0319209	1.30777
ACTL6A	0.0753847	0.705023
ACTL6B	0.600969	0.29155
ACTL7A	0.0639343	0.554932
ACTL7B	0.0431257	0.552904
ACTL8	0.0234491	0.542003
ACTL9	0.168264	0.460588
ACTN1	0.633139	0.325559
ACTN2	0.147749	0.700049
ACTN3	0.0680455	0.647733
ACTN4	0.313555	0.628362
ACTR10	0.064513	0.838326
ACTR1A	0.528792	0.302021
ACTR1B	0.713734	0.208062
ACTR2	0.0868774	0.965096
ACTR3	0.0671781	1.04436
ACTR3B	0.542994	0.177912
ACTR3B	0.649467	0.191462
ACTR3B	0.984104	0.0091432
ACTR5	0.117252	0.678764
ACTR6	0.0863012	1.16928
ACTR8	0.321757	0.37753
ACTRT1	0.0444826	0.594018
ACTRT2	0.124698	0.558083
ACTRT3	0.165674	0.44142
ACVR1	0.063835	1.00449
ACVR1B	0.0558251	0.659212
ACVR1B	0.0993639	0.557267
ACVR1B	0.115928	0.3442
ACVR1B	0.11956	0.967321
ACVR1C	0.475738	0.262658
ACVR2A	0.0292194	1.1502
ACVR2B	0.413958	0.153726
ACVRL1	0.293947	0.513478
ACY1	0.210498	0.632915
ACY3	0.660807	0.186807
ACYP1	0.221741	0.251301
ACYP2	0.79787	0.14183
ADA	0.0250812	1.26838
ADAD1	0.0075941	0.831481
ADAD2	0.119473	0.499041
ADAL	0.135357	0.710598
ADAM10	0.276156	0.496087
ADAM11	0.778087	0.154383
ADAM12	0.0148007	0.259828
ADAM12	0.0861267	0.387455
ADAM12	0.112685	0.694758
ADAM15	0.564526	0.3341
ADAM15	0.889388	-0.0700204
ADAM15	0.98473	0.0105117
ADAM17	0.201667	0.71178
ADAM18	0.0190172	0.987261
ADAM19	0.253686	0.663593
ADAM2	0.201533	0.343475
ADAM20	0.0863711	0.367702
ADAM21	0.277007	0.364203
ADAM22	0.760714	0.0464527
ADAM22	0.804989	0.120336
ADAM22	0.917174	0.0306275
ADAM23	0.302777	0.662018
ADAM28	0.0191799	0.912374
ADAM28	0.0354518	0.85838
ADAM28	0.0476938	0.354203
ADAM29	0.114046	0.412753
ADAM30	0.155723	0.654243
ADAM32	0.332346	0.115973
ADAM32	0.379816	0.353001
ADAM33	0.0139548	0.285285
ADAM33	0.217136	0.514178
ADAM5	0.0757628	0.585715
ADAM6	0.127556	0.162353
ADAM7	0.0194584	0.797763
ADAM8	0.264926	0.414841
ADAM9	0.232997	0.5513
ADAMDEC1	0.0107638	0.760109
ADAMTS1	0.0186584	0.812472
ADAMTS10	0.021778	0.253766
ADAMTS12	0.185328	0.32672
ADAMTS13	0.197947	0.213202
ADAMTS13	0.638547	0.088698
ADAMTS14	0.0305892	0.53479
ADAMTS14	0.0336013	0.852096
ADAMTS15	0.17237	0.501337
ADAMTS16	0.118397	0.658238
ADAMTS17	0.257594	0.213625
ADAMTS18	0.0948607	0.642485
ADAMTS19	0.651001	0.15525
ADAMTS2	0.0072894	1.06421
ADAMTS2	0.403979	0.42362
ADAMTS20	0.164004	0.567796
ADAMTS3	0.299513	0.307147
ADAMTS4	0.0139178	0.906267
ADAMTS5	0.903242	0.0500706
ADAMTS6	0.102054	0.531812
ADAMTS7	0.203125	0.373016
ADAMTS8	0.255896	0.37573
ADAMTS9	0.0003572	1.2777
ADAMTSL1	0.1093	0.659386
ADAMTSL1	0.134652	0.607621
ADAMTSL2	0.472081	0.41943
ADAMTSL3	0.0102119	0.458521
ADAMTSL4	0.0538283	0.90777
ADAMTSL4	0.139654	0.294886
ADAMTSL4	0.218705	0.48646
ADAMTSL5	0.374074	0.249969
ADAP1	0.762731	-0.142507
ADAP2	0.002758	1.3155
ADAR	0.0455638	1.21699
ADAR	0.0550822	1.17531
ADAR	0.85794	-0.0586558
ADARB1	0.196441	0.723809
ADARB1	0.553589	0.215824
ADARB2	0.262933	0.525023
ADAT1	0.138379	0.717526
ADAT2	0.296377	0.507792
ADAT3	0.0314821	0.804471
ADCK2	0.0857847	1.10907
ADCK5	0.280196	0.541628
ADCY1	0.0469368	1.24287
ADCY10	0.033645	0.745279
ADCY2	0.119381	0.779942
ADCY3	0.0416552	1.31051
ADCY4	0.176647	0.725974
ADCY5	0.396167	0.45673
ADCY6	0.255166	0.626942
ADCY7	0.115942	0.447156
ADCY8	0.32753	0.472923
ADCY9	0.0707623	0.815274
ADCYAP1	0.290704	0.581947
ADCYAP1R1	0.433527	0.262087
ADD1	0.0330033	0.436057
ADD1	0.0386294	1.1663
ADD2	0.080384	-0.601904
ADD2	0.925541	0.0303472
ADD3	0.0283736	1.15587
ADD3	0.401258	0.507296
ADD3	0.419072	0.486067
ADD3	0.50161	0.358102
ADGRA2	0.0435386	0.929801
ADGRA3	0.0180707	0.572038
ADGRB1	0.124156	0.357718
ADGRB1	0.550467	-0.365706
ADGRB1	0.718582	0.131139
ADGRB3	0.053484	1.23294
ADGRD1	0.450052	0.0920554
ADGRE1	0.116707	0.360617
ADGRE3	0.01465	0.244336
ADGRE3	0.0933113	0.610819
ADGRE5	0.059349	0.947664
ADGRE5	0.188927	0.528254
ADGRF1	0.0698902	0.529072
ADGRF1	0.0716513	0.491781
ADGRF2	0.0454325	0.500576
ADGRF3	0.286475	0.137405
ADGRF4	0.200902	0.44633
ADGRF5	0.0329103	1.19159
ADGRG1	0.0218359	1.45747
ADGRG1	0.0520744	0.292975
ADGRG1	0.0788026	1.1125
ADGRG2	0.043682	0.509842
ADGRG2	0.0916166	0.468165
ADGRG3	0.0085233	0.694511
ADGRG3	0.0197702	0.71992
ADGRG4	0.0850914	0.163566
ADGRG5	0.315574	0.507278
ADGRG6	0.0927175	0.810932
ADGRG7	0.0955398	0.485048
ADGRL1	0.0747716	1.16911
ADGRL1	0.404841	0.213455
ADGRL2	0.0306152	0.736624
ADGRL3	0.355084	0.509891
ADGRV1	0.181323	0.738698
ADGRV1	0.26144	0.562489
ADH1A	0.0839112	0.790168
ADH1B	0.0511477	0.855313
ADH1C	0.0181706	0.886406
ADH4	0.109156	0.683533
ADH5	0.0588871	0.596485
ADH6	0.0506322	0.948719
ADH7	0.107023	0.522364
ADHFE1	0.0846371	0.812175
ADHFE1	0.191612	0.732194
ADI1	0.0991453	0.727145
ADIG	0.0656743	0.763501
ADIPOQ	0.0688907	0.859175
ADIPOR1	0.0604472	0.860376
ADIPOR2	0.0421728	1.37145
ADIRF	0.605662	0.308259
ADK	0.505297	0.0894956
ADK	0.605275	0.234733
ADK	0.778799	0.09218
ADM	0.067383	0.975717
ADNP	0.0427375	1.0173
ADNP	0.210299	0.683572
ADNP2	0.318233	0.674889
ADO	0.129272	0.857672
ADORA1	0.709138	0.0988265
ADORA1	0.950083	-0.0251178
ADORA2A	0.0348394	1.08037
ADORA2B	0.0764879	0.500825
ADORA3	0.0088529	0.588567
ADPGK	0.139639	0.74533
ADPRH	0.0078028	0.383093
ADPRHL1	0.164142	0.515135
ADPRHL1	0.207116	0.7045
ADPRHL1	0.338956	0.474887
ADPRHL2	0.164672	0.534041
ADPRM	0.241363	0.652212
ADRA1A	0.0893328	0.307292
ADRA1A	0.119241	0.649341
ADRA1A	0.132867	0.463744
ADRA1A	0.218404	0.528158
ADRA1A	0.301823	0.467151
ADRA1B	0.353596	0.527305
ADRA1D	0.869159	0.0733757
ADRA2A	0.31511	0.575
ADRA2B	0.0125128	0.41183
ADRA2C	0.150943	0.55085
ADRB1	0.675492	0.211417
ADRB2	0.0870968	1.04965
ADRB3	0.0914181	0.64474
ADRM1	0.230614	0.61218
ADRM1	0.251918	0.602937
ADSL	0.047404	0.933035
ADSS	0.152962	0.894252
ADSSL1	0.288815	0.314128
ADSSL1	0.495918	0.391616
ADSSL1	0.680898	0.131362
ADTRP	0.0584781	0.856817
AEBP1	0.0151832	0.966962
AEBP2	0.415221	0.208805
AEN	0.0513195	0.815655
AES	0.341796	0.605967
AES	0.486918	0.261138
AES	0.775738	0.138889
AFAP1	0.331043	0.390074
AFAP1	0.714322	0.225104
AFAP1L1	0.202378	0.631693
AFAP1L2	0.175688	0.783292
AFAP1L2	0.308746	0.499422
AFF1	0.0529837	0.738859
AFF2	0.362176	0.408427
AFF3	0.120647	0.901593
AFF3	0.421094	0.39685
AFF4	0.128738	0.671916
AFG3L1P	0.0436845	0.264691
AFG3L1P	0.144959	0.5657
AFG3L2	0.128896	0.798995
AFMID	0.316422	0.208103
AFP	0.193967	0.413221
AFTPH	0.108178	0.684245
AFTPH	0.423896	0.422655
AFTPH	0.451294	0.230808
AGA	0.0739476	1.02869
AGAP1	0.489126	0.350816
AGAP1	0.570123	-0.227945
AGAP1	0.815854	0.124802
AGAP2	0.93552	-0.0333124
AGAP3	0.0840779	0.49775
AGAP3	0.442261	0.391588
AGAP3	0.659205	-0.254772
AGAP4	0.0833234	0.855281
AGAP6	0.0305819	1.40231
AGBL1	0.3158	0.150585
AGBL2	0.0634792	0.685482
AGBL4	0.248823	0.620648
AGBL5	0.119398	0.775322
AGBL5	0.163881	0.609332
AGER	0.145472	0.368639
AGER	0.254572	0.457199
AGFG1	0.253267	0.61077
AGFG2	0.256558	0.515726
AGGF1	0.161567	0.69807
AGK	0.199081	0.776554
AGL	0.0658944	0.517992
AGL	0.132224	0.338048
AGL	0.187982	0.641326
AGL	0.381258	0.221936
AGL	0.496242	0.33645
AGL	0.546749	0.221815
AGMAT	0.195857	0.576705
AGMO	0.105159	0.624846
AGO1	0.255651	0.549818
AGO2	0.0920926	0.965764
AGO3	0.0724705	0.752238
AGO3	0.225414	0.479634
AGO4	0.775408	0.0989991
AGPAT1	0.0853401	0.443228
AGPAT1	0.183933	0.752927
AGPAT1	0.932454	0.0411536
AGPAT2	0.0906499	0.562082
AGPAT2	0.104597	0.470492
AGPAT2	0.352737	0.329441
AGPAT3	0.222905	0.577975
AGPAT3	0.580364	0.288979
AGPAT5	0.304059	0.486452
AGPS	0.585224	0.278325
AGR2	0.0225048	0.441888
AGR3	0.204783	0.354386
AGRN	0.53692	0.245745
AGRP	0.0180964	0.56755
AGRP	0.0395505	0.317558
AGT	0.211385	0.703292
AGTPBP1	0.182444	0.700898
AGTR1	0.0729519	0.650748
AGTR1	0.101224	0.570099
AGTR2	0.0470913	0.315758
AGTRAP	0.138398	0.698946
AGTRAP	0.172336	0.345405
AGXT	0.0521065	0.80442
AGXT2	0.0364496	0.759712
AHCTF1	0.144481	0.976488
AHCTF1	0.20478	0.779521
AHCY	0.0579098	1.02093
AHCYL1	0.0070344	1.66739
AHCYL2	0.0185127	1.40907
AHDC1	0.544631	0.342477
AHI1	0.0600683	1.20851
AHNAK	0.0400709	1.10359
AHNAK	0.047716	0.297475
AHNAK	0.88899	0.0672647
AHR	0.59695	0.241994
AHRR	0.11414	0.665435
AHSA1	0.187004	0.649065
AHSA2	0.063384	0.846213
AHSG	0.116018	0.427656
AHSP	0.0258026	0.978836
AICDA	0.0702105	0.235248
AIF1	0.0435358	1.20342
AIF1	0.148071	0.664803
AIF1L	0.364116	0.40918
AIFM1	0.0946423	0.530571
AIFM1	0.258681	0.408205
AIFM1	0.328548	0.258397
AIFM2	0.258679	0.363171
AIFM3	0.167795	0.272036
AIG1	0.18588	0.569384
AIM1	0.0579563	0.422446
AIM1L	0.0327716	0.395191
AIM1L	0.168536	0.162312
AIM2	0.0127655	0.2984
AIMP1	0.48379	0.264804
AIMP2	0.0311984	1.25681
AIP	0.170595	0.89898
AIPL1	0.0304169	0.758148
AIPL1	0.148325	0.519046
AIRE	0.0180408	0.916206
AJAP1	0.0378652	0.787975
AJAP1	0.220583	0.605924
AJAP1	0.350308	0.191083
AJUBA	0.0121784	0.360499
AJUBA	0.11252	0.651672
AJUBA	0.176525	0.170405
AK1	0.0216915	0.547912
AK2	0.0240422	0.813907
AK2	0.223937	0.678719
AK2	0.245296	0.559154
AK3	0.242208	0.739406
AK4	0.0684355	1.01858
AK4	0.357702	0.374521
AK5	0.157637	0.879265
AK5	0.253924	0.342288
AK5	0.623927	-0.232881
AK6	0.536769	0.256091
AK6	0.575511	0.226787
AK7	0.153659	0.260859
AK8	0.198691	0.396415
AK9	0.45966	0.287583
AKAP1	0.166561	0.72292
AKAP10	0.168355	0.549639
AKAP11	0.0589176	1.2021
AKAP12	0.0092561	0.667905
AKAP12	0.0573231	1.06747
AKAP12	0.803789	0.135398
AKAP13	0.157202	0.741797
AKAP13	0.286338	0.568412
AKAP14	0.171632	0.725325
AKAP14	0.208072	0.563301
AKAP14	0.513691	0.0868084
AKAP17A	0.0281172	1.05598
AKAP2	0.0495576	0.328476
AKAP3	0.122552	0.51419
AKAP4	0.0218528	0.537446
AKAP4	0.029408	0.783062
AKAP4	0.0590755	0.697166
AKAP5	0.537852	0.144848
AKAP6	0.297075	0.643369
AKAP7	0.0854879	1.13408
AKAP7	0.154501	0.673247
AKAP7	0.245812	0.54117
AKAP7	0.400524	0.475869
AKAP8	0.134363	0.920589
AKAP8L	0.724121	0.194142
AKAP9	0.727251	0.167388
AKIP1	0.0188108	1.20273
AKIP1	0.0328126	1.21654
AKIP1	0.184517	0.640676
AKIP1	0.228214	0.474245
AKIRIN1	0.173403	0.758994
AKIRIN1	0.344393	0.363727
AKIRIN1	0.520459	0.40045
AKIRIN2	0.0385215	1.43265
AKNA	0.180652	0.617934
AKNAD1	0.123725	0.495742
AKR1A1	0.0411261	0.78574
AKR1A1	0.111926	1.00613
AKR1A1	0.310494	0.392975
AKR1B1	0.0787113	1.02544
AKR1B15	0.0733132	0.545412
AKR1C1	0.20153	0.191059
AKR1C2	0.0838733	1.12606
AKR1C3	0.0693943	1.05621
AKR1C4	0.13247	0.607684
AKR1D1	0.0978752	0.553798
AKR7A2	0.0305255	1.02468
AKR7A2P1	0.0177618	0.304293
AKR7A2P1	0.162179	0.487095
AKR7A3	0.16617	0.629046
AKT1	0.114915	0.274041
AKT1	0.130617	1.08864
AKT1	0.242415	0.632876
AKT1S1	0.465061	-0.316016
AKT2	0.72287	0.197636
AKT3	0.0489514	0.293683
AKT3	0.174522	0.487263
AKT3	0.7973	0.116211
AKTIP	0.026072	1.55033
AKTIP	0.0612531	1.11848
ALAD	0.143428	0.140884
ALAD	0.167991	0.507067
ALAD	0.218222	-0.345587
ALAS1	0.115078	0.271876
ALAS1	0.218864	0.781719
ALAS1	0.403698	0.188394
ALAS2	0.0120813	0.25914
ALAS2	0.0419872	0.302718
ALAS2	0.0597726	0.983991
ALB	0.104149	0.760346
ALCAM	0.215898	0.701753
ALDH16A1	0.112796	0.53376
ALDH18A1	0.115197	0.857186
ALDH1A1	0.0431093	1.07347
ALDH1A2	0.0428765	1.20315
ALDH1A2	0.0555137	0.734717
ALDH1A3	0.501461	0.332083
ALDH1B1	0.141673	0.455979
ALDH1L1	0.0068787	1.21909
ALDH1L2	0.111026	0.338993
ALDH2	0.258344	0.676744
ALDH3A1	0.22203	0.434514
ALDH3A2	0.16867	0.724526
ALDH3A2	0.275771	0.49941
ALDH3B1	0.0029506	0.512769
ALDH3B1	0.0291714	0.423734
ALDH3B2	0.0157331	0.659331
ALDH3B2	0.0661735	0.479511
ALDH3B2	0.0684117	0.787163
ALDH4A1	0.105848	0.566367
ALDH4A1	0.263681	0.599298
ALDH4A1	0.405788	0.380156
ALDH5A1	0.103669	0.983385
ALDH6A1	0.0673076	0.638313
ALDH7A1	0.121757	0.79617
ALDH8A1	0.175951	0.534512
ALDH8A1	0.183513	0.525358
ALDH9A1	0.0522437	1.35825
ALDOA	0.050451	0.246272
ALDOA	0.0889845	1.06283
ALDOA	0.235287	0.275122
ALDOA	0.745263	0.203899
ALDOB	0.0790632	0.737883
ALDOC	0.138134	0.992295
ALG1	0.31415	0.374485
ALG10	0.375532	0.32659
ALG10B	0.138387	0.59899
ALG11	0.382949	0.287853
ALG12	0.0553028	0.409409
ALG13	0.267862	0.327984
ALG14	0.324701	0.513934
ALG1L	0.451495	0.399519
ALG2	0.588484	0.304719
ALG5	0.0414258	1.02808
ALG6	0.0830792	0.88562
ALG8	0.0531959	1.04822
ALG8	0.112308	0.855201
ALG8	0.667225	-0.209217
ALG9	0.0775625	0.947097
ALK	0.8783	0.0675982
ALKBH1	0.250847	0.668856
ALKBH1	0.272888	0.441486
ALKBH1	0.292818	0.556832
ALKBH2	0.0705222	0.880088
ALKBH3	0.665361	0.266968
ALKBH4	0.610797	0.265169
ALKBH5	0.149368	0.881743
ALKBH6	0.0180565	0.593961
ALKBH7	0.300441	0.543762
ALKBH8	0.080774	0.986297
ALLC	0.0163555	0.896552
ALLC	0.100648	0.679648
ALMS1	0.346594	0.500503
ALOX12	0.0476833	0.754539
ALOX12B	0.797508	0.1397
ALOX12P2	0.42139	0.389937
ALOX15	0.0651523	0.426718
ALOX15	0.130324	0.170882
ALOX15B	0.220037	0.388653
ALOX15B	0.279276	0.204689
ALOX15B	0.366386	0.407565
ALOX5	0.0236672	0.505787
ALOX5	0.0807052	1.04157
ALOX5AP	0.0211535	1.26659
ALOXE3	0.350855	0.319802
ALPI	0.0744875	0.435709
ALPK1	0.0279244	1.10391
ALPK2	0.0962404	0.686915
ALPK3	0.826652	0.0389756
ALPL	0.0543449	1.23503
ALPP	0.0042312	1.43497
ALPPL2	0.21323	0.216793
ALS2	0.0753925	1.07941
ALS2CL	0.0983927	0.570976
ALS2CL	0.551308	0.317541
ALS2CR11	0.0261995	0.911539
ALS2CR12	0.12657	0.339053
ALX1	0.0709058	0.815399
ALX3	0.0779462	0.492148
ALX4	0.284379	0.417874
ALYREF	0.250968	0.228625
AMACR	0.180256	0.687207
AMACR	0.534828	0.289696
AMBN	0.0463835	0.558372
AMBN	0.248451	0.422584
AMBP	0.0511231	0.211105
AMBRA1	0.508402	0.171116
AMD1	0.565935	0.332471
AMDHD1	0.218998	0.575815
AMDHD2	0.455448	0.337526
AMELX	0.0175959	0.952944
AMELY	0.0682188	0.180578
AMER1	0.329374	0.609498
AMER2	0.118505	0.930212
AMER2	0.351452	0.460947
AMER3	0.298243	0.401448
AMFR	0.446132	0.40407
AMH	0.753952	0.0540563
AMHR2	0.0803983	0.699001
AMIGO1	0.197984	0.303299
AMIGO2	0.0262688	0.666601
AMIGO3	0.0094907	1.10159
AMMECR1	0.0906197	0.689783
AMMECR1	0.220237	0.398594
AMMECR1	0.291245	0.481881
AMMECR1L	0.0346516	1.12421
AMN	0.0946003	0.598166
AMOT	0.0757902	0.83504
AMOTL2	0.0250357	0.295158
AMPD1	0.0356009	0.737976
AMPD2	0.272714	0.460843
AMPD2	0.439858	0.124151
AMPD2	0.975567	0.0092438
AMPD3	0.0125578	0.564552
AMPD3	0.0217772	0.934008
AMPD3	0.0618351	0.713496
AMPD3	0.520188	0.264714
AMPH	0.157139	0.887171
AMPH	0.243201	-0.37911
AMT	0.0247656	1.19917
AMTN	0.237469	0.539593
AMY1A	0.0250805	1.39348
AMY1A	0.0300526	0.717484
AMY1A	0.486042	0.120367
AMY1B	0.470669	0.234141
AMY2A	0.48592	0.073286
AMY2B	0.139308	0.69217
AMZ1	0.109546	0.396638
AMZ2	0.0293841	1.43554
AMZ2	0.0883186	0.285771
ANAPC1	0.185602	0.828137
ANAPC10	0.0778177	0.960202
ANAPC11	0.058755	1.16753
ANAPC11	0.0593754	0.544999
ANAPC11	0.293909	0.546752
ANAPC13	0.0724016	1.05744
ANAPC15	0.784833	0.110763
ANAPC16	0.155915	0.778548
ANAPC2	0.29331	0.479516
ANAPC2	0.845466	0.11429
ANAPC4	0.0717751	1.25096
ANAPC5	0.0622297	0.960984
ANAPC7	0.310073	0.465368
ANG	0.168787	0.614168
ANGEL1	0.194508	0.658064
ANGEL2	0.290889	0.672784
ANGPT1	0.0352171	0.809211
ANGPT2	0.0195873	1.2223
ANGPT4	0.362138	0.423737
ANGPTL1	0.0312921	0.438229
ANGPTL2	0.0382564	0.973333
ANGPTL4	0.0078259	0.427685
ANGPTL4	0.0140583	0.260083
ANGPTL4	0.3563	0.37359
ANGPTL5	0.0532488	1.01093
ANGPTL6	0.031872	0.869115
ANGPTL7	0.025049	0.554576
ANGPTL8	0.0823474	0.538659
ANK1	0.062928	-0.452144
ANK1	0.176566	0.355601
ANK2	0.161177	0.8542
ANK2	0.315362	-0.442254
ANK3	0.0428027	0.219577
ANK3	0.0711141	1.05783
ANK3	0.451946	0.304374
ANKAR	0.165145	0.664326
ANKDD1A	0.0769571	1.04639
ANKEF1	0.0246106	0.669901
ANKEF1	0.0720267	0.761586
ANKEF1	0.113648	0.682377
ANKFN1	0.0412702	0.692986
ANKFY1	0.0963031	0.83214
ANKH	0.345248	0.181966
ANKHD1	0.130717	0.516244
ANKHD1	0.28616	0.201139
ANKHD1-EIF4EBP3	0.246648	0.506808
ANKK1	0.0685199	0.711924
ANKLE1	0.196592	0.338757
ANKMY1	0.151502	0.749899
ANKMY1	0.172718	0.523116
ANKMY1	0.348519	0.403303
ANKMY2	0.202317	0.714439
ANKRA2	0.23555	0.735893
ANKRD1	0.552764	0.28974
ANKRD10	0.108025	0.969276
ANKRD11	0.141466	0.775504
ANKRD12	0.105862	0.943553
ANKRD13A	0.0643847	1.13614
ANKRD13B	0.856911	-0.0535831
ANKRD13C	0.117184	0.97536
ANKRD13D	0.119325	0.350503
ANKRD16	0.138361	0.80249
ANKRD16	0.173096	0.77191
ANKRD16	0.249638	0.413931
ANKRD17	0.152876	0.900618
ANKRD17	0.269617	0.611976
ANKRD17	0.716709	0.177506
ANKRD2	0.868924	0.0701003
ANKRD20A1	0.0930491	1.06635
ANKRD20A3	0.0754554	0.242736
ANKRD20A3	0.624088	0.0778523
ANKRD20A8P	0.543916	0.264436
ANKRD22	0.004033	0.544943
ANKRD23	0.0043741	0.507463
ANKRD24	0.311377	0.531585
ANKRD26	0.200882	0.820972
ANKRD27	0.218944	0.46946
ANKRD28	0.123129	0.839383
ANKRD29	0.261913	0.679999
ANKRD30A	0.375425	0.365155
ANKRD30A	0.626225	-0.186069
ANKRD33	0.0081843	0.578993
ANKRD34A	0.0462571	0.838091
ANKRD34B	0.648941	0.117799
ANKRD35	0.0701699	0.282711
ANKRD36B	0.0845899	0.826939
ANKRD36B	0.111558	0.721627
ANKRD37	0.0367142	1.36317
ANKRD39	0.45667	0.386441
ANKRD40	0.956276	0.0160076
ANKRD42	0.16809	0.736445
ANKRD44	0.102828	0.710671
ANKRD45	0.307774	0.417649
ANKRD46	0.0760051	1.14844
ANKRD49	0.291992	0.524489
ANKRD50	0.174829	0.657883
ANKRD53	0.073738	0.246681
ANKRD54	0.786701	0.131261
ANKRD55	0.202616	0.682011
ANKRD6	0.347194	0.563269
ANKRD7	0.537498	0.170056
ANKRD9	0.330014	0.592458
ANKS1A	0.0709003	1.13045
ANKS1B	0.137634	0.919095
ANKS1B	0.349973	0.445807
ANKS1B	0.964364	0.0246576
ANKS3	0.557474	0.34256
ANKS4B	0.0206984	0.780272
ANKS6	0.515224	-0.205313
ANKZF1	0.0437711	0.891724
ANKZF1	0.492807	0.318606
ANKZF1	0.754658	0.115147
ANLN	0.841109	0.0680381
ANO1	0.168547	0.435888
ANO10	0.848589	0.108262
ANO3	0.0622928	0.971455
ANO4	0.255228	0.487439
ANO5	0.730777	0.177456
ANO6	0.0013154	1.06682
ANO7	0.0893206	0.635153
ANO7	0.133299	0.615528
ANO7	0.134808	0.650826
ANO8	0.355875	0.388389
ANO9	0.0589721	0.694276
ANO9	0.312076	0.136993
ANOS1	0.0368274	1.07778
ANP32A	0.452404	0.246556
ANP32AP1	0.0100398	0.803502
ANP32B	0.0209584	1.45437
ANP32C	0.0487798	0.653798
ANP32D	0.126461	0.5281
ANP32E	0.119513	0.165534
ANPEP	0.182992	0.653352
ANTXR1	0.0406789	1.15942
ANTXR1	0.062204	0.805555
ANTXR1	0.167578	0.661636
ANTXR2	0.102172	0.663665
ANXA1	0.0317309	1.35021
ANXA10	0.0614332	0.540386
ANXA11	0.100165	0.667134
ANXA11	0.155206	0.817802
ANXA11	0.371277	0.407896
ANXA13	0.0140224	1.06247
ANXA13	0.015774	0.962766
ANXA13	0.275317	0.276795
ANXA2	0.018341	0.973778
ANXA2	0.0189519	1.33399
ANXA2	0.0201702	1.18035
ANXA2P1	0.0016876	1.20453
ANXA2R	0.0837748	0.953856
ANXA3	0.0979369	0.581128
ANXA4	0.260251	0.428746
ANXA5	0.075656	1.02824
ANXA6	0.36925	0.504316
ANXA7	0.0194048	1.11863
ANXA7	0.17983	0.473937
ANXA8	0.0483001	0.644054
ANXA9	0.30165	0.150238
AOAH	0.0322165	0.811642
AOC1	0.0663212	0.288839
AOC2	0.0494692	0.754891
AOC2	0.133491	0.599327
AOC2	0.523569	0.107808
AOC3	0.000711	0.444207
AOC4P	0.0357091	1.22924
AOX1	0.0624201	0.674799
AP1AR	0.175073	0.465497
AP1B1	0.0631888	1.00942
AP1B1	0.501355	0.31509
AP1G1	0.248751	0.532538
AP1G2	0.0642776	0.793015
AP1M1	0.566829	0.327035
AP1M2	0.100687	0.446141
AP1S1	0.311859	0.584279
AP1S2	0.439567	0.508068
AP2A1	0.492814	0.247931
AP2A1	0.546099	0.295328
AP2A1	0.645445	0.142149
AP2A2	0.456962	0.455266
AP2B1	0.339245	0.562751
AP2B1	0.612799	0.28956
AP2M1	0.116157	0.77244
AP2M1	0.478904	0.463222
AP2S1	0.100035	0.852497
AP2S1	0.385632	0.43648
AP3B1	0.0878145	0.998369
AP3B2	0.143154	0.825141
AP3D1	0.689873	-0.212008
AP3M1	0.302282	0.581158
AP3M1	0.393583	0.431015
AP3M1	0.671721	0.183469
AP3M2	0.0274463	1.39959
AP3S1	0.083258	1.087
AP3S2	0.182043	0.7137
AP4B1	0.0887451	0.96876
AP4E1	0.195988	0.591344
AP4M1	0.0204075	0.503634
AP4S1	0.119365	0.523435
AP5B1	0.964486	0.0140584
AP5M1	0.0803029	0.751167
AP5S1	0.072818	0.914029
AP5Z1	0.591939	0.234484
APAF1	0.114094	0.215532
APAF1	0.161024	0.811231
APBA1	0.414469	-0.397649
APBA2	0.71692	0.196162
APBA3	0.360909	0.511319
APBB1	0.452304	0.170594
APBB1	0.486161	0.210485
APBB1	0.494594	-0.35951
APBB1IP	0.0346915	1.12345
APBB2	0.464758	0.381535
APBB3	0.118079	0.81967
APBB3	0.138549	0.899338
APC	0.124614	0.771074
APC2	0.596142	-0.315277
APCDD1	0.134812	0.825752
APCDD1L	0.0273353	0.985966
APCS	0.034	0.276292
APEH	0.0593356	1.09015
APEX1	0.0528814	1.18065
APEX1	0.407865	0.405427
APEX2	0.368555	0.455996
APH1A	0.0759176	0.402745
APH1A	0.127421	0.909594
APH1B	0.0742415	0.731807
API5	0.175747	0.818068
APIP	0.0375382	0.506978
APITD1	0.651225	0.199304
APITD1-CORT	0.140349	0.905985
APLF	0.37445	0.341404
APLN	0.0180024	0.949094
APLNR	0.0559327	0.99086
APLP1	0.347205	0.541717
APLP1	0.621598	0.215362
APLP2	0.725707	-0.121816
APMAP	0.191394	0.44762
APOA1	0.140587	0.589997
APOA2	0.0139893	0.963283
APOA4	0.13729	0.603577
APOA5	0.131649	0.627062
APOB	0.0673254	0.784348
APOBEC1	0.256716	0.430545
APOBEC2	0.0209522	0.621209
APOBEC3A	0.238199	0.472551
APOBEC3B	0.376963	0.374074
APOBEC3C	0.592183	0.141385
APOBEC3D	0.044376	0.356699
APOBEC3F	0.0706933	0.39883
APOBEC3F	0.073743	0.721937
APOBEC3F	0.237356	0.218479
APOBEC3G	0.0317788	0.223263
APOBEC3H	0.0137415	1.09603
APOBEC4	0.0324126	0.776844
APOBR	0.0338659	0.813383
APOC1	0.0089514	1.03729
APOC2	0.0154214	0.959304
APOC3	0.192489	0.489841
APOC4	0.0054293	0.95183
APOD	0.259166	0.742354
APOE	0.0365778	1.36562
APOF	0.109247	0.533027
APOH	0.186187	0.292021
APOL1	0.201226	0.543499
APOL2	0.0519943	0.461659
APOL2	0.214295	0.565668
APOL2	0.226398	0.546441
APOL3	0.0249479	0.216909
APOL3	0.0710213	0.626447
APOL3	0.321995	0.350278
APOL4	0.064112	0.187301
APOL4	0.0785665	0.653162
APOL5	0.108659	0.267941
APOL6	0.096637	0.59855
APOLD1	0.070845	1.14796
APOM	0.296013	0.440079
APOO	0.0616905	0.903376
APOOL	0.326887	0.505112
APOPT1	0.139185	0.716907
APP	0.254353	0.451524
APP	0.33663	0.544559
APP	0.464929	0.465363
APPBP2	0.211425	0.648816
APPL1	0.301079	0.348325
APPL2	0.0666378	1.13164
APRT	0.347569	0.546663
APRT	0.45268	0.395617
APTX	0.0387502	0.555169
APTX	0.139541	0.895144
AQP1	0.0432338	0.612214
AQP10	0.198062	0.572384
AQP11	0.199208	0.64889
AQP12A	0.0111336	0.407181
AQP2	0.237043	0.410602
AQP3	0.0158757	0.258953
AQP4	0.226769	0.758788
AQP4	0.633212	0.199315
AQP6	0.221119	0.42676
AQP7	0.84988	0.0870061
AQP8	0.32018	0.420289
AQP9	0.158127	0.669034
AQR	0.440688	0.235656
AR	0.0153937	0.671284
AR	0.0360454	0.951899
AR	0.0702754	0.419862
ARAF	0.0029956	0.740236
ARAP1	0.0226568	0.391496
ARAP1	0.306003	0.381692
ARAP2	0.124223	0.824678
ARAP3	0.157928	0.773268
ARC	0.0776519	0.904952
ARCN1	0.312486	0.514647
AREG	0.32263	0.156722
ARF1	0.0349492	0.330522
ARF1	0.378291	0.536673
ARF1	0.980124	-0.0125826
ARF3	0.314248	0.49771
ARF4	0.0304716	1.17676
ARF4	0.804618	0.114765
ARF5	0.114974	0.93162
ARF6	0.0292493	0.228552
ARFGAP1	0.19683	0.71712
ARFGAP1	0.656776	0.216942
ARFGAP2	0.0380759	0.956003
ARFGAP3	0.604636	0.217752
ARFGEF1	0.229453	0.518825
ARFGEF2	0.123904	0.809665
ARFGEF3	0.146327	0.547452
ARFIP1	0.212941	0.505133
ARFIP1	0.316305	0.528122
ARFIP2	0.0028438	0.333459
ARFRP1	0.392172	0.288134
ARG1	0.19234	0.524832
ARG2	0.122986	0.83078
ARGFX	0.0576488	0.718976
ARGFXP2	0.0403923	0.788614
ARGLU1	0.0136437	1.50543
ARHGAP1	0.73298	0.210754
ARHGAP10	0.0654453	0.94334
ARHGAP11A	0.0578816	0.271314
ARHGAP11A	0.136966	0.682077
ARHGAP11A	0.191162	0.414653
ARHGAP11B	0.0734077	0.741031
ARHGAP12	0.096466	0.429859
ARHGAP15	0.083981	0.762944
ARHGAP17	0.0728473	1.03112
ARHGAP17	0.0828318	0.61371
ARHGAP17	0.444073	-0.176243
ARHGAP18	0.255608	0.491608
ARHGAP19	0.0146477	1.22336
ARHGAP20	0.304124	0.614173
ARHGAP21	0.137244	0.746901
ARHGAP22	0.322223	0.372697
ARHGAP24	0.0060891	0.744067
ARHGAP24	0.114252	0.682401
ARHGAP24	0.207158	0.651982
ARHGAP24	0.346302	0.346916
ARHGAP25	0.0784405	0.700689
ARHGAP25	0.224643	0.647649
ARHGAP25	0.289713	0.440237
ARHGAP26	0.58632	0.294582
ARHGAP27	0.030715	0.962915
ARHGAP27	0.128096	0.351094
ARHGAP28	0.454969	0.28968
ARHGAP29	0.286608	0.414495
ARHGAP30	0.0218155	1.13931
ARHGAP30	0.0253948	0.926974
ARHGAP30	0.0879967	0.518664
ARHGAP31	0.278243	0.419692
ARHGAP32	0.0793766	1.19849
ARHGAP33	0.552845	0.325196
ARHGAP35	0.423822	-0.33929
ARHGAP35	0.712931	0.108966
ARHGAP36	0.284163	0.511526
ARHGAP39	0.931236	0.0482524
ARHGAP4	0.0354077	0.577636
ARHGAP44	0.111492	1.18243
ARHGAP45	0.0067934	0.449848
ARHGAP5	0.295608	0.349871
ARHGAP6	0.0866538	0.683881
ARHGAP6	0.260885	0.510864
ARHGAP8	0.217547	0.384341
ARHGAP8	0.357344	0.348981
ARHGAP8	0.650208	0.200988
ARHGAP9	0.121128	0.675831
ARHGAP9	0.280871	0.309852
ARHGDIA	0.0206089	0.92551
ARHGDIB	0.0285513	1.37688
ARHGDIG	0.662699	-0.259306
ARHGEF1	0.0023966	0.538676
ARHGEF1	0.234343	0.454729
ARHGEF1	0.403992	0.367871
ARHGEF10	0.144536	0.964681
ARHGEF10L	0.0333198	0.508315
ARHGEF10L	0.278031	0.115849
ARHGEF10L	0.525068	0.249579
ARHGEF11	0.23732	0.424116
ARHGEF11	0.431997	0.351777
ARHGEF11	0.44822	0.321364
ARHGEF12	0.342672	0.518279
ARHGEF15	0.119257	0.501439
ARHGEF16	0.118924	0.403178
ARHGEF17	0.907056	-0.0680372
ARHGEF18	0.0360006	1.28864
ARHGEF19	0.298276	0.529066
ARHGEF2	0.41839	0.395958
ARHGEF25	0.378792	0.225009
ARHGEF25	0.960695	-0.0192164
ARHGEF26	0.36151	0.511955
ARHGEF28	0.0666842	0.657246
ARHGEF3	0.0194731	1.57706
ARHGEF35	0.0270009	1.0673
ARHGEF37	0.401584	0.410711
ARHGEF38	0.0448918	0.78943
ARHGEF39	0.0677158	0.743235
ARHGEF39	0.123371	0.659484
ARHGEF4	0.101763	0.998931
ARHGEF4	0.410634	0.441406
ARHGEF40	0.211467	0.632755
ARHGEF6	0.0915935	1.05607
ARHGEF7	0.112211	0.909705
ARHGEF7	0.141752	0.771648
ARHGEF7	0.796475	0.123126
ARHGEF9	0.21039	0.534805
ARID1A	0.0694158	1.201
ARID1A	0.793506	0.105094
ARID1B	0.718975	0.142576
ARID1B	0.826991	0.0860229
ARID2	0.429816	0.334361
ARID3A	0.0338322	1.13953
ARID3C	0.0485932	0.760423
ARID4A	0.365101	0.548582
ARID4A	0.526838	0.243004
ARID4A	0.91622	0.0551713
ARID4B	0.0345808	1.20776
ARID4B	0.285207	0.607224
ARID4B	0.514878	0.345082
ARID5A	0.205503	0.744555
ARID5A	0.328381	0.356213
ARID5A	0.959478	-0.0246637
ARID5B	0.0748943	1.10737
ARIH1	0.208003	0.669586
ARIH2	0.14693	0.985392
ARL1	0.0902669	1.13858
ARL10	0.21017	0.715672
ARL11	0.0350138	0.859834
ARL13A	0.0621429	0.249115
ARL13B	0.34625	0.362699
ARL13B	0.49921	0.27528
ARL14	0.102296	0.490874
ARL14EP	0.13517	0.828832
ARL15	0.263596	0.616023
ARL16	0.0091708	1.11166
ARL17B	0.794609	0.0897233
ARL2	0.277054	0.580024
ARL2BP	0.0998971	0.901791
ARL3	0.324788	0.599565
ARL4A	0.168558	0.721712
ARL4A	0.236131	0.69411
ARL4A	0.253454	0.509096
ARL4A	0.610672	0.221424
ARL4C	0.348336	0.273655
ARL4D	0.154967	0.841186
ARL5A	0.0279453	0.292343
ARL5A	0.0994222	0.869457
ARL5A	0.388348	0.439123
ARL5B	0.405157	0.388779
ARL6	0.421058	0.320779
ARL6	0.650963	0.2353
ARL6IP1	0.713399	0.17767
ARL6IP4	0.0995558	0.569995
ARL6IP4	0.268669	0.459858
ARL6IP4	0.516205	0.205694
ARL6IP5	0.0993754	0.845222
ARL6IP6	0.0744637	0.230753
ARL8A	0.103326	0.481659
ARL8B	0.040438	1.17222
ARL9	0.116314	0.703215
ARMC1	0.061772	0.752798
ARMC10	0.176299	0.789583
ARMC12	0.305677	0.364999
ARMC2	0.344694	0.363472
ARMC4	0.521095	0.298696
ARMC5	0.683843	-0.185642
ARMC6	0.173872	0.272276
ARMC7	0.486371	0.271381
ARMC8	0.127412	0.33287
ARMC8	0.182014	0.739726
ARMC8	0.238941	0.527727
ARMC8	0.280126	0.355578
ARMC9	0.792148	0.0729331
ARMCX1	0.0527972	0.939979
ARMCX2	0.0652058	0.980518
ARMCX3	0.0474615	0.539073
ARMCX3	0.421418	0.411865
ARMCX5	0.0425516	1.10877
ARMCX6	0.0771294	0.738239
ARMCX6	0.243063	0.592855
ARMT1	0.277534	0.497239
ARNT	0.0392246	0.225322
ARNT2	0.0418383	1.3465
ARNTL	0.096203	0.607847
ARNTL	0.110863	1.02607
ARNTL2	0.169657	0.227579
ARPC1A	0.318035	0.624535
ARPC1B	0.132032	0.459419
ARPC2	0.0524896	1.32243
ARPC2	0.144185	0.161711
ARPC2	0.863238	0.0398292
ARPC3	0.257966	0.70336
ARPC4	0.107987	0.91211
ARPC4	0.208156	0.408358
ARPC4	0.436012	0.331285
ARPC5	0.088128	1.02187
ARPC5L	0.417967	0.466998
ARPIN	0.763995	0.172728
ARPP19	0.0476198	1.16863
ARPP21	0.0609093	1.14761
ARPP21	0.255877	0.28471
ARPP21	0.273601	0.584496
ARPP21	0.274254	0.594028
ARR3	0.350796	0.367784
ARRB1	0.277325	0.560292
ARRB1	0.297046	0.531437
ARRB2	0.271517	0.167871
ARRB2	0.621232	0.193099
ARRDC1	0.564527	0.2253
ARRDC2	0.0133759	0.270667
ARRDC2	0.196262	0.56093
ARRDC2	0.308991	0.519138
ARRDC3	0.113956	0.950695
ARRDC4	0.139938	0.886935
ARRDC5	0.107023	0.553628
ARSA	0.0049457	0.451526
ARSB	0.0480484	0.505434
ARSB	0.0880525	0.34726
ARSB	0.639312	0.225969
ARSD	0.0366909	0.40802
ARSD	0.19177	0.709546
ARSD	0.241365	0.4517
ARSE	0.5085	0.221118
ARSF	0.584047	0.185154
ARSG	0.7128	-0.155938
ARSH	0.0246561	0.661088
ARSI	0.0032606	0.779564
ARSJ	0.469649	0.30806
ARSK	0.139123	0.799366
ART1	0.014803	0.252045
ART3	0.281552	0.596721
ART4	0.315575	0.312056
ART5	0.171077	0.562082
ART5	0.255028	0.449742
ARTN	0.221571	0.462577
ARV1	0.113859	0.889849
ARVCF	0.0938575	0.468445
ARX	0.19164	0.560055
AS3MT	0.293133	0.455322
ASAH1	0.424466	0.351905
ASAH1	0.479867	0.335486
ASAH2	0.0121608	1.04767
ASAH2B	0.903099	0.0403455
ASAP1	0.22671	0.712798
ASAP2	0.0780595	1.01933
ASAP3	0.116988	0.72382
ASB10	0.04898	0.559438
ASB11	0.000712	0.430295
ASB11	0.0102383	0.436963
ASB11	0.0419646	0.589015
ASB12	0.0142458	0.960435
ASB13	0.33408	0.602099
ASB14	0.11612	0.637559
ASB15	0.0398162	0.580062
ASB16	0.31809	0.370008
ASB17	0.109147	0.390957
ASB2	0.166104	0.173784
ASB3	0.176918	0.54981
ASB3	0.460863	0.449492
ASB4	0.0323312	0.784854
ASB4	0.0522218	0.485635
ASB4	0.105586	0.519563
ASB5	0.248439	0.441402
ASB6	0.138665	0.726015
ASB6	0.479855	0.356161
ASB6	0.535167	0.29926
ASB7	0.212681	0.314394
ASB7	0.329743	0.466903
ASB7	0.388999	0.354204
ASB8	0.024684	0.886544
ASB9	0.151813	0.531272
ASB9	0.416926	0.315432
ASCC2	0.0997031	1.03516
ASCC3	0.149549	0.524837
ASCC3	0.205852	0.234943
ASCC3	0.935606	0.0351587
ASCL1	0.0953061	0.971762
ASCL2	0.317493	0.361351
ASCL3	0.0144293	0.602069
ASCL4	0.115583	0.353119
ASF1A	0.10928	0.930522
ASF1B	0.0102738	0.862633
ASGR1	0.0469213	0.66233
ASGR2	0.298996	0.422447
ASGR2	0.88856	0.0672883
ASGR2	0.991925	0.0022363
ASH1L	0.417018	0.177383
ASH2L	0.156445	0.799456
ASIC1	0.270234	0.347509
ASIC1	0.450052	0.343981
ASIC2	0.135411	0.868111
ASIC3	0.425694	0.412784
ASIC3	0.481811	0.366963
ASIC5	0.400466	0.210118
ASIP	0.0120218	1.20453
ASL	0.0112709	0.452179
ASL	0.113032	0.540336
ASL	0.21439	0.557512
ASMT	0.0642612	0.734588
ASMTL	0.811133	0.110968
ASNA1	0.0333478	0.249929
ASNS	0.0308883	0.63775
ASNS	0.104116	1.14577
ASNSD1	0.136321	1.07897
ASPA	0.81223	0.120384
ASPDH	0.707724	-0.219667
ASPH	0.158419	0.56041
ASPH	0.319703	0.395238
ASPH	0.898636	0.0545688
ASPHD1	0.4563	0.390989
ASPHD1	0.717544	0.0828346
ASPHD2	0.312659	0.483358
ASPM	0.552272	0.205728
ASPN	0.412386	0.187312
ASPRV1	0.243783	0.621416
ASPSCR1	0.778739	0.156
ASPSCR1	0.829865	0.0713547
ASRGL1	0.0984818	0.847759
ASS1	0.14195	0.662923
ASS1	0.160018	0.740209
ASTE1	0.330225	0.377872
ASTL	0.056979	0.526498
ASTN1	0.151899	0.868908
ASTN1	0.483491	0.278612
ASTN2	0.0417756	0.828382
ASTN2	0.112454	0.823376
ASTN2	0.412441	0.302342
ASUN	0.505515	0.326798
ASXL1	0.140626	0.748907
ASXL2	0.145627	0.768029
ASZ1	0.0067815	0.593106
ATAD1	0.244614	0.541255
ATAD2	0.545224	0.336772
ATAD3A	0.24138	0.535804
ATAD3B	0.788311	0.10472
ATAD3C	0.777612	0.116073
ATAT1	0.404473	0.237256
ATAT1	0.509584	0.267081
ATAT1	0.542017	0.350856
ATCAY	0.297325	0.688068
ATE1	0.168418	0.743645
ATE1	0.238689	0.547665
ATE1	0.572024	0.123002
ATF1	0.376008	0.313789
ATF2	0.131386	0.868075
ATF3	0.0209512	0.608682
ATF3	0.0788661	0.778181
ATF4	0.0740229	0.458905
ATF4	0.177052	0.680125
ATF4	0.248322	0.421065
ATF5	0.202088	0.486459
ATF6	0.0558062	1.14901
ATF6B	0.0100543	0.295321
ATF7	0.0770088	0.209516
ATF7IP	0.568844	0.153871
ATF7IP2	0.0224366	1.1664
ATG10	0.327072	0.481606
ATG101	0.147421	0.887126
ATG12	0.234903	0.702451
ATG13	0.688269	0.196789
ATG14	0.073301	0.714506
ATG16L1	0.246548	0.710062
ATG16L1	0.750436	0.163345
ATG16L2	0.0787439	0.849236
ATG2A	0.22438	0.662536
ATG2B	0.369927	0.391946
ATG3	0.36787	-0.23414
ATG4A	0.0626174	1.06612
ATG4A	0.2023	0.286323
ATG4B	0.237057	0.652458
ATG4B	0.329057	0.158847
ATG4C	0.851926	-0.0879298
ATG4D	0.188486	0.149319
ATG5	0.29785	0.342936
ATG7	0.163749	0.824896
ATG9A	0.493445	0.445587
ATG9A	0.573995	0.314912
ATG9A	0.783295	-0.122828
ATG9B	0.513774	0.325809
ATIC	0.0296338	1.45361
ATL1	0.51262	0.38764
ATL2	0.35794	0.50852
ATL3	0.524263	0.345992
ATM	0.0515899	0.960833
ATM	0.0880929	0.751786
ATMIN	0.146809	0.660089
ATN1	0.0961543	0.613607
ATN1	0.440374	0.361725
ATN1	0.555614	0.322418
ATOH1	0.207817	0.48371
ATOH7	0.825965	0.0681251
ATOH8	0.0939352	0.859283
ATOX1	0.151457	0.94439
ATP10A	0.0166462	0.267568
ATP10D	0.340858	0.443089
ATP11A	0.35578	0.389866
ATP11A	0.816339	-0.115361
ATP11AUN	0.158794	0.409452
ATP11B	0.0720059	0.841731
ATP11C	0.212466	0.607138
ATP11C	0.327081	0.462278
ATP12A	0.306222	0.21037
ATP13A1	0.974256	0.0187644
ATP13A2	0.935368	-0.0447885
ATP13A4	0.20934	0.568662
ATP13A5	0.444	0.276338
ATP1A1	0.519415	0.406767
ATP1A1	0.806058	0.128725
ATP1A2	0.234958	0.683644
ATP1A3	0.761564	-0.110916
ATP1A4	0.014514	0.621619
ATP1A4	0.109969	0.630074
ATP1B1	0.680833	0.21905
ATP1B2	0.0187308	1.09008
ATP1B3	0.0797477	0.94394
ATP1B3	0.0833469	0.92532
ATP1B3	0.367331	0.346654
ATP1B4	0.128453	0.339154
ATP2A1	0.117691	0.661585
ATP2A2	0.0352758	1.19782
ATP2A2	0.79991	0.152919
ATP2A2	0.897668	0.0828147
ATP2A3	0.0060737	0.340637
ATP2A3	0.166913	0.328465
ATP2B1	0.0286152	1.20688
ATP2B1	0.381588	0.402523
ATP2B2	0.0904421	0.854206
ATP2B2	0.338051	0.584087
ATP2B2	0.820921	0.0559787
ATP2B3	0.110544	0.872456
ATP2B3	0.307099	0.440232
ATP2B3	0.478587	0.234313
ATP2B4	0.0721551	1.02642
ATP2B4	0.236974	0.693716
ATP2C1	0.125386	0.810407
ATP2C1	0.2093	0.755302
ATP2C1	0.758006	0.198515
ATP2C2	0.488737	0.255286
ATP4A	0.0887195	0.636304
ATP4B	0.0482373	0.753735
ATP4B	0.216115	0.127366
ATP5A1	0.0189268	1.61985
ATP5A1	0.0484885	1.37663
ATP5B	0.0874485	0.938624
ATP5C1	0.116371	1.04896
ATP5D	0.175631	0.722573
ATP5D	0.233622	0.811912
ATP5EP2	0.0578516	1.20762
ATP5F1	0.0631251	1.14202
ATP5F1	0.11497	0.693595
ATP5G1	0.163717	0.848383
ATP5G1	0.784703	0.12215
ATP5G2	0.249793	0.511954
ATP5G2	0.366725	0.536508
ATP5G2	0.605658	0.315839
ATP5H	0.0413901	1.10652
ATP5H	0.154258	0.774388
ATP5I	0.162677	0.815987
ATP5I	0.209834	0.578216
ATP5J	0.0335982	1.32917
ATP5J	0.0398087	1.31338
ATP5J	0.490016	0.278652
ATP5J2	0.0926716	0.9921
ATP5J2	0.153849	0.772468
ATP5L	0.0577237	0.861046
ATP5O	0.0310768	1.22904
ATP5S	0.189467	0.635402
ATP5S	0.481796	0.332823
ATP5SL	0.204616	0.769149
ATP6AP1	0.163234	0.664929
ATP6AP1L	0.008411	0.441665
ATP6AP2	0.0224043	1.3306
ATP6V0A1	0.114342	0.932927
ATP6V0A2	0.248126	0.667329
ATP6V0A4	0.0248672	0.236816
ATP6V0A4	0.0325463	0.298965
ATP6V0A4	0.0412258	0.928671
ATP6V0A4	0.283213	0.205928
ATP6V0B	0.0809695	0.456516
ATP6V0B	0.397456	0.538553
ATP6V0C	0.326305	0.55814
ATP6V0D1	0.481271	0.414405
ATP6V0D2	0.0496264	0.652296
ATP6V0E1	0.0266997	1.17859
ATP6V0E2	0.254543	0.682908
ATP6V1A	0.12338	0.988698
ATP6V1B1	0.212918	0.599934
ATP6V1B2	0.0153397	1.60113
ATP6V1C1	0.134073	0.90078
ATP6V1C1	0.445918	0.313821
ATP6V1C2	0.0090636	0.386706
ATP6V1C2	0.0659502	0.76235
ATP6V1D	0.0482804	1.31466
ATP6V1E1	0.0616228	1.19817
ATP6V1E1	0.375406	0.624731
ATP6V1F	0.0647269	1.1263
ATP6V1G1	0.0354402	1.36061
ATP6V1G2	0.114502	0.940865
ATP6V1G2	0.342088	0.459758
ATP6V1G3	0.0906277	0.395654
ATP6V1H	0.218851	0.782354
ATP6V1H	0.757742	0.14477
ATP7A	0.307082	0.512154
ATP7B	0.156043	0.923519
ATP7B	0.241324	0.636389
ATP8A1	0.308697	0.559061
ATP8A2	0.555059	0.316403
ATP8B1	0.0451572	0.682484
ATP8B2	0.103264	0.614009
ATP8B2	0.140807	0.547251
ATP8B3	0.342012	0.407529
ATP8B4	0.109662	0.698627
ATP8B5P	0.104891	0.603846
ATP9A	0.297626	0.635783
ATP9B	0.742731	0.188896
ATPAF1	0.0189023	1.36265
ATPAF1	0.0418166	1.39972
ATPAF2	0.102782	0.890236
ATPIF1	0.0435737	1.02479
ATPIF1	0.28996	0.451652
ATR	0.293648	0.239281
ATR	0.424878	0.400226
ATR	0.859491	0.0202035
ATRAID	0.0719056	1.03248
ATRAID	0.0823229	0.920377
ATRIP	0.0526112	1.08934
ATRIP	0.0539292	1.0488
ATRN	0.312757	0.578175
ATRN	0.317258	0.501588
ATRNL1	0.983175	-0.0091597
ATRX	0.285115	0.125294
ATRX	0.384801	0.290494
ATXN1	0.147903	0.838073
ATXN10	0.148114	0.421565
ATXN2	0.0432272	1.32249
ATXN2L	0.367726	0.500301
ATXN2L	0.813566	-0.109137
ATXN3	0.119245	0.903491
ATXN3	0.227042	0.567179
ATXN7	0.0210487	0.225365
ATXN7L1	0.0477786	0.332473
ATXN7L2	0.141357	0.644007
ATXN8OS	0.0875218	0.596384
AUH	0.871515	-0.0899373
AUNIP	0.545497	0.190842
AUP1	0.708638	0.196602
AURKA	0.227847	0.455493
AURKA	0.317425	0.47884
AURKAIP1	0.870008	-0.0864432
AURKAPS1	0.0472947	0.435657
AURKB	0.0363193	0.492779
AURKC	0.0633302	0.611019
AURKC	0.633705	0.233533
AURKC	0.753321	0.128107
AUTS2	0.118489	0.861569
AVEN	0.244065	0.5572
AVIL	0.0437434	0.231165
AVL9	0.148307	0.668271
AVP	0.976572	0.0128149
AVPI1	0.404482	0.531933
AVPR1A	0.469269	0.218053
AVPR1B	0.0393908	0.476763
AVPR2	0.0240731	0.408644
AWAT1	0.0202317	0.827619
AWAT2	0.0191683	0.760804
AXDND1	0.410354	0.0940898
AXIN1	0.185661	0.799418
AXIN1	0.198128	0.573249
AXIN2	0.123793	0.999412
AXL	0.0100916	0.679088
AXL	0.0345768	0.688149
AZGP1	0.0800732	0.450682
AZI2	0.17551	0.678254
AZIN1	0.0466048	1.39572
AZIN1	0.0494088	1.09961
AZIN1	0.137748	0.79505
AZIN2	0.150303	0.7463
AZU1	0.336637	0.457717
B2M	0.0026494	1.5531
B3GALNT1	0.0198777	1.4328
B3GALNT1	0.0614951	0.313657
B3GALNT1	0.170823	0.705467
B3GALNT1	0.361122	0.421601
B3GALNT2	0.351362	0.415605
B3GALT1	0.557112	0.289279
B3GALT2	0.254585	0.476455
B3GALT4	0.576391	0.286722
B3GALT5	0.0773586	0.711797
B3GALT5	0.273425	0.458437
B3GALT6	0.156626	0.727485
B3GAT1	0.190591	0.448917
B3GAT1	0.378366	0.420116
B3GAT1	0.581725	0.343804
B3GAT2	0.973238	-0.0106605
B3GAT3	0.359722	0.534655
B3GLCT	0.0842479	0.945247
B3GNT2	0.241147	0.579659
B3GNT3	0.0143846	0.369899
B3GNT4	0.993882	0.0026958
B3GNT5	0.028842	0.820337
B3GNT6	0.0205289	0.5893
B3GNT7	0.150928	0.658148
B3GNT8	0.0243972	0.705029
B3GNT9	0.451918	0.142697
B3GNTL1	0.0728924	0.374057
B4GALNT1	0.148857	0.631343
B4GALNT2	0.0715907	0.4891
B4GALNT3	0.105134	0.546156
B4GALNT4	0.145877	-0.637588
B4GALT1	0.0452491	0.668966
B4GALT2	0.0316245	0.310872
B4GALT2	0.484255	0.28425
B4GALT2	0.676668	0.186734
B4GALT3	0.041138	1.15165
B4GALT4	0.220145	0.588561
B4GALT4	0.858464	0.0639623
B4GALT5	0.209627	0.687479
B4GALT6	0.689831	0.191016
B4GALT7	0.263542	0.53941
B4GAT1	0.395587	0.53163
B9D1	0.153325	0.503718
B9D2	0.239132	0.397977
BAALC	0.0199157	1.37495
BAALC	0.423413	0.402883
BAAT	0.49839	0.274333
BABAM1	0.150088	0.711107
BABAM1	0.482511	0.317881
BACE1	0.044552	0.239797
BACE1	0.3855	0.446686
BACE2	0.0434125	0.810386
BACE2	0.0558394	0.884151
BACH1	0.0489906	0.722289
BACH2	0.225946	0.596141
BAD	0.0535122	0.85273
BAD	0.173348	0.32628
BAD	0.757491	0.178129
BAG1	0.269138	0.494635
BAG3	0.0117175	1.57865
BAG4	0.539044	0.318444
BAG5	0.0222779	0.647655
BAG5	0.0496684	1.05405
BAG5	0.0587873	1.22472
BAG5	0.0816534	0.47164
BAG6	0.576032	0.255138
BAG6	0.835324	0.105987
BAGE	0.189535	0.384989
BAGE2	0.191649	0.256843
BAGE3	0.154478	0.44315
BAGE4	0.0036608	0.814594
BAGE5	0.126866	0.594185
BAHD1	0.0072172	0.290853
BAIAP2	0.299344	0.414461
BAIAP2	0.409343	0.389333
BAIAP2	0.562884	0.34223
BAIAP2	0.919203	-0.0602537
BAIAP2L1	0.0820074	0.700568
BAIAP2L2	0.630997	0.289602
BAIAP3	0.678323	0.154464
BAK1	0.218396	0.279225
BAMBI	0.0913875	0.879748
BANF1	0.271627	0.62772
BANF2	0.103656	0.543892
BANF2	0.167822	0.402288
BANK1	0.431052	0.321196
BANP	0.0724484	0.534094
BAP1	0.284598	0.557939
BARD1	0.0347384	1.2185
BARHL1	0.142364	0.589451
BARHL2	0.0290432	0.636238
BARX1	0.0199009	0.246708
BARX2	0.0697322	0.725172
BASP1	0.0762604	1.09435
BATF	0.0012049	0.64962
BATF2	0.0938431	0.570959
BATF3	0.110497	0.949948
BAX	0.116145	0.597477
BAX	0.382068	0.384717
BAX	0.940198	0.0211218
BAZ1A	0.105067	0.870785
BAZ1A	0.139481	0.812112
BAZ2A	0.0246013	0.599316
BAZ2B	0.033101	1.2168
BBC3	0.579738	0.125378
BBOF1	0.412941	0.447977
BBOX1	0.034337	0.900309
BBS1	0.0770154	1.12018
BBS10	0.258596	0.25996
BBS12	0.569754	0.270124
BBS2	0.0551199	1.09563
BBS4	0.274651	0.640985
BBS5	0.453749	0.242262
BBS5	0.464568	0.339506
BBS5	0.883381	-0.0631474
BBS7	0.477691	0.418929
BBS7	0.49344	0.372377
BBS7	0.587467	0.213264
BBS9	0.0840882	0.318553
BBX	0.0843413	0.831827
BCAM	0.0672192	0.230544
BCAM	0.31216	0.498697
BCAM	0.608708	-0.198599
BCAN	0.0825705	0.888801
BCAN	0.186598	0.79556
BCAN	0.843399	0.0462841
BCAP29	0.733061	0.181487
BCAP29	0.787767	0.113529
BCAP31	0.0601091	1.20698
BCAR1	0.184037	0.433517
BCAR3	0.0431915	0.946068
BCAS1	0.37782	0.439055
BCAS2	0.224117	0.518097
BCAS3	0.895483	0.0677897
BCAS4	0.326385	0.529469
BCAS4	0.475866	0.405309
BCAS4	0.716676	-0.157145
BCAT1	0.274847	0.548215
BCAT2	0.111431	0.902088
BCCIP	0.0391954	0.553162
BCCIP	0.0475601	0.90152
BCCIP	0.0828524	1.0494
BCCIP	0.104376	0.379006
BCDIN3D	0.0880599	1.06625
BCHE	0.135701	0.631343
BCKDHA	0.566121	0.317437
BCKDHB	0.0135331	0.237655
BCKDHB	0.39197	0.28401
BCKDK	0.599774	0.299882
BCL10	0.326421	0.438409
BCL11A	0.180011	0.431003
BCL11A	0.666033	-0.242285
BCL11B	0.446752	0.394624
BCL11B	0.818125	-0.0803394
BCL2	0.0554295	0.280194
BCL2	0.24017	0.679651
BCL2	0.97963	0.0116099
BCL2A1	0.0002728	0.61585
BCL2L1	0.0478418	1.05487
BCL2L1	0.373686	0.464754
BCL2L10	0.417875	0.107722
BCL2L11	0.112189	0.455178
BCL2L11	0.154968	0.572207
BCL2L11	0.258811	0.50367
BCL2L12	0.0477196	0.805596
BCL2L12	0.0689654	0.947765
BCL2L12	0.0785271	0.790003
BCL2L13	0.0993248	0.758019
BCL2L14	0.0390836	0.742221
BCL2L14	0.0418781	0.54364
BCL2L15	0.0788399	0.429843
BCL2L2	0.0879422	0.950974
BCL3	0.770879	0.100229
BCL6	0.237102	0.683886
BCL6B	0.0087904	0.482843
BCL7A	0.0170303	0.349552
BCL7A	0.0822943	0.438764
BCL7A	0.531008	0.195848
BCL7B	0.269294	0.558032
BCL7C	0.129373	0.625227
BCL9	0.120905	0.78252
BCL9L	0.297393	0.344294
BCLAF1	0.0732409	1.03002
BCLAF1	0.697074	0.257244
BCO1	0.0975341	0.704264
BCO2	0.530214	0.211556
BCOR	0.333425	0.52281
BCORL1	0.422577	0.272709
BCR	0.204155	0.523481
BCR	0.546111	0.278867
BCR	0.565309	-0.270378
BCS1L	0.153981	0.882993
BDH1	0.089476	0.703074
BDH1	0.195519	0.240302
BDH1	0.376536	0.425361
BDH2	0.116534	0.714704
BDKRB1	0.363798	0.357215
BDKRB2	0.0292352	0.725242
BDNF	0.006659	0.515999
BDNF	0.0199183	0.582145
BDNF	0.0596732	0.561286
BDNF	0.0831454	0.727537
BDNF	0.111056	0.712405
BDNF	0.132852	0.876266
BDNF	0.150237	0.670642
BDP1	0.610343	0.313331
BECN1	0.0860488	0.640494
BEGAIN	0.633801	0.250794
BEND2	0.124709	0.46312
BEND3	0.029289	0.230595
BEND3	0.28583	0.53743
BEND4	0.0981305	0.728117
BEND4	0.109893	0.55859
BEND5	0.229736	0.684347
BEND6	0.0671081	1.34127
BEND7	0.0573196	0.768539
BEST1	0.0035195	0.681398
BEST2	0.0438737	0.70848
BEST3	0.136114	0.688563
BEST3	0.212234	0.245798
BEST4	0.215953	0.594485
BET1	0.118464	0.893744
BET1L	0.385909	0.323903
BEX1	0.0327733	1.3061
BEX2	0.0296017	1.51068
BEX3	0.0243187	1.07261
[truncated: 22,304 more rows]
